# Supplementary material for: CombAlign: a code for generating a one-to-many sequence alignment from a set of pairwise structure-based sequence alignments
Source: Source Code Biol Med. 2015 Aug 5;10:9. doi: 10.1186/s13029-015-0039-1 (PMC4526201; doi:10.1186/s13029-015-0039-1)
Supplement: Additional file 2: — Sample input file 2 to CombAlign. Fasta sequence of Reston Ebolavirus sGP protein followed by pairwise alignments of Reston Ebolavirus sGP with sGPs from several other filoviruses, in TM-align format. (TXT 5 kb) [file 13029_2015_39_MOESM2_ESM.txt]

REFERENCE RestonEbolavirus_smallGlycoprotein 
>Reston_sGP
MGSGYQLLQLPRERFRKTSFLVWVIILFQRAISMPLGIVTNSTLKATEIDQLVCRDKLSSTSQLKSVGLNLEGNGIATDVPSATKRWGFRSGVPPKVVSYEAGEWAENCYNLEIKKSDGSECLPLPPDGVRGFPRCRYVHKVQGTGPCPGDLAFHKNGAFFLYDRLASTVIYRGTTFAEGVVAFLILSEPKKHFWKATPAHEPVNTTDDSTSYYMTLTLSYEMSNFGGNESNTLFKVDNHTYVQLDRPHTPQFLVQLNETLRRNNRLSNSTGRLTWTLDPKIEPDVGEWAFWETKKTFPNNFMEKTCISKFHQPTPTTPQIRARRELSKEKLATTHPPTTPSWFQRIPLQWFQCSLQDGQRKCRPKV
ALIGNMENT Bundibugyo
MGSGYQLLQLPRERFRKTS-------------------FLVWVIILFQRAISMPLGIVTNSTLKATEIDQLVCRDKLSSTSQLKSVGLNLEGNGIATDVPSATKRWGFRSGVPPKVVSYEAGEWAENCYNLEIKKSDGSECLPLPPDGVRGFPRCRYVHKVQGTGPCPGDLAFHKNGAFFLYDRLASTVIYRGTTFAEGVVAFLILSEPKKHFWKATPAHEPVNTTDDSTSYYMTLTLSYEMSNFGGNESNTLFKVDNHTYVQLDRPHTPQFLVQLNETLRRNNRLSNSTGRLTWTLDPKIEPDVGEWAFWETK----KTFPNN--F---MEKTCISKFHQ--PTPTTPQIRARRELSKEKLATTHPPTTPSWFQRIPLQWFQCSLQDGQRKCRPKV----------------------------------------------------

                                      ....::::. ::::::::::::::::::::::::::::::::::::::::::::::::::::::::::::::::::::::::::::::::::::::::::::::::::::::::::::::::::::::::::::::::::::::::::::::::::::::::::::::::::::::::::::...:......::::::::::::::::::::::::::::::::::::::::::::::::::::::::::::::::::::::::::::::....      ..:.:.  .   ...:.:...    ..                                                                                                        
-------------------MVTSGILQLPRERFRKTSFFVWVIILFH-KVFPIPLGVVHNNTLQVSDIDKLVCRDKLSSTSQLKSVGLNLEGNGVATDVPTATKRWGFRAGVPPKVVNYEAGEWAENCYNLDIKKADGSECLPEAPEGVRGFPRCRYVHKVSGTGPCPEGYAFHKEGAFFLYDRLASTIIYRSTTFSEGVVAFLILPETKKDFFQSPPLHEPANMTTDPSSYYHTVTLNYVADNFGTNMTNFLFQVDHLTYVQLEPRFTPQFLVQLNETIYTNGRRSNTTGTLIWKVNPTVDTGVGEWAFWE--NKKTSQKPFQVKSCLSYLYQEPRIQ--AATR----------------------------------------------------RRRSLPPASPTTKPPRTTKTWFQRIPLQWFKCETSRGKTQCRPHPQTQSPQL
ALIGNMENT Sudan
MGSGY--QLLQ--LP-RERFRKT--SFLVWVIILFQRAISMPLGIVTNSTLKATEIDQLVCRDKLSSTSQLKSVGLNLEGNGIATDVPSATKRWGFRSGVPPKVVSYEAGEWAENCYNLEIKKSDGSECLPLPPDGVRGFPRCRYVHKVQGTGPCPGDLAFHKNGAFFLYDRLASTVIYRGTTFAEGVVAFLILSEPKKHFWKAT--P---AHEPVNTTDDSTSYYMTLTLSYEMSNFGGNESNTLFKVDNHTYVQLDRPHTPQFLVQLNETLRRNNRLSNSTGRLTWTLDPKIEPDVGEWAF-WET----KKTFP-NNFMEKTCISKFHQPTPTTPQIRARRELSKEKLATTHPPTTPSWFQRIPLQWFQCSLQDGQRKCRPKV-----------------------------------------------------------
       ..    .  .....:.  ....:::::::::::::::::::::::::::::::::::::::::::::::::::::::::::::::::::::::::::::::::::::::::::::::::::::::::::::::::::::::::::::::::::::::::::::::::::::::::::::::::::::::::::::::.  .   .:::.::  :   ::::::::::::::::::::::::::::::::::::::::::::::::::::::::::::::::::::::::::::..: ..     ..... .:::.:....                                                                                                                     
-----MGGL--SLL-QLPRDKFRKSSFFVWVIILFQKAFSMPLGVVTNSTLEVTEIDQLVCKDHLASTDQLKSVGLNLEGSGVSTDIPSATKRWGFRSGVPPKVVSYEAGEWAENCYNLEIKKPDGSECLPPPPDGVRGFPRCRYVHKAQGTGPCPGDYAFHKDGAFFLYDRLASTVIYRGVNFAEGVIAFLILAKPKETFLQSPPIREAVNYTENTS--S---YYATSYLEYEIENFGAQHSTTLFKIDNNTFVRLDRPHTPQFLFQLNDTIHLHQQLSNTTGRLIWTLDANINADIGEWAFWEN-KKISPNNYVEKSCLSKLYRS----------------------------------------------------------TRQKTMMRHRRELQREESPTGPPGSIRTWFQRIPLGWFHCTYQKGKQHCRLRIRQKVEE

ALIGNMENT TaiForest
MGSGY-----QLLQLPRERFRKTSFLVWVIILFQRAISMPLGIVTNSTLKATEIDQLVCRDKLSSTSQLKSVGLNLEGNGIATDVPSATKRWGFRSGVPPKVVSYEAGEWAENCYNLEIKKSDGSECLPLPPDGVRGFPRCRYVHKVQGTGPCPGDLAFHKNGAFFLYDRLASTVIYRGTTFAEGVVAFLILSEPKKHFWKATPAHEPVNTTDDSTSYYMTLTLSYEMSNFGGNESNTLFKVDNHTYVQLDRPHTPQFLVQLNETLRRNNRLSNSTGRLTWTLDPKIEPDVGEWAFWETKKTFPNNFMEKTCISKFHQPTPTTPQI-RARRELSKEKLATTHPPTTPSWFQRIPLQWFQCS--------------------------------LQDGQRKCRPKV-------------------
          ......:.::.....:..:: :::.::::::::::::::::::::::::::::::::::::::::::::::::::::::::::::::::::::::::::::::::::::::::::::::::::::::::::::::::::::::::::::::::::::::::::::::::::::::::::::::::::::::::::.:.::..:::::::::::::::::::::::::::::::::::::::::::::::::::::::::::::::::::::::::::::::::..                                ..::::::....                                                      ..:::.:..:.:                   
-----MGASGILQLPRERFRKTSFFVWVII-LFHKVFSIPLGVVHNNTLQVSDIDKFVCRDKLSSTSQLKSVGLNLEGNGVATDVPTATKRWGFRAGVPPKVVNCEAGEWAENCYNLAIKKVDGSECLPEAPEGVRDFPRCRYVHKVSGTGPCPGGLAFHKEGAFFLYDRLASTIIYRGTTFAEGVIAFLILPKARKDFFQSPPLHEPANMTTDPSSYYHTTTINYVVDNFGTNTTEFLFQVDHLTYVQLEARFTPQFLVLLNETIYSDNRRSNTTGKLIWKINPTVDTSMGEWA-------------------------------FWENKKTSQKPFQ----------------------VKSCLSYLYQKPRTRSLTRQRRSLLPSPPTTTQPKTTKNWFQRIPLQWFRCKTSRERTQCQPQ
ALIGNMENT Zaire

MGSGYQ-----LLQLP----RERFRKTSFLVWVIILFQRAISMPLGIVTNSTLKATEIDQLVCRDKLSSTSQLKSVGLNLEGNGIATDVPSATKRWGFRSGVPPKVVSYEAGEWAENCYNLEIKKSDGSECLPLPPDGVRGFPRCRYVHKVQGTGPCPGDLAFHKNGAFFLYDRLASTVIYRGTTFAEGVVAFLILSEPKKHFWKATPAHEPVNTTDDS-TSYYMTLTLSYEMSNFGGNESNTLFKVDNHTYVQLDRPHTPQFLVQLNETLRRNNRLSNSTGRLTWTLDPKIEPDVGEWAFWETKK---TFPNNFMEKTC-ISKFHQPTPTTPQIRARRELSKEKLATTHPP--------------------------------T-TPSWFQRIPLQWFQCSLQDGQRKCRPKV-------------
           .        ....:::..:::::..:::::::::::::::::::::::::::::::::::::::::::::::::::::::::::::::::::::::::::::::::::::::::::::::::::::::::::::::::::::::::::::::::::::::::::::::::::::::::::::::::::::::::::.:.:: :::::. .::::::::::::::::::::::::::::::::::::::::::::::::::::::::::::::::::::::::::::::...       ....:.:...  ..                                                             . ..::::..:.                               
------MGVTGI----LQLPRDRFKRTSFFLWVIILFQRTFSIPLGVIHNSTLQVSDVDKLVCRDKLSSTNQLRSVGLNLEGNGVATDVPSATKRWGFRSGVPPKVVNYEAGEWAENCYNLEIKKPDGSECLPAAPDGIRGFPRCRYVHKVSGTGPCAGDFAFHKEGAFFLYDRLASTVIYRGTTFAEGVVAFLILPQAKKDFFSSHPLREP-VNATEDPSSGYYSTTIRYQATGFGTNETEYLFEVDNLTYVQLESRFTPQFLLQLNETIYTSGKRSNTTGKLIWKVNPEIDTTIGEWAFW----ETKKTSLEKFAVK-SCL-----------------------------SQLYQTEPKTSVVRVRRELLPTQGPTQQLKTTKSWLQKIPLQWF------------------KCTVKEGKLQCRI

END
