# Supplementary material for: CombAlign: a code for generating a one-to-many sequence alignment from a set of pairwise structure-based sequence alignments
Source: Source Code Biol Med. 2015 Aug 5;10:9. doi: 10.1186/s13029-015-0039-1 (PMC4526201; doi:10.1186/s13029-015-0039-1)
Supplement: Additional file 3: — Sample output file 1 from CombAlign. One-to-many, gapped, multiple structure-based sequence alignment of Reston Ebolavirus VP40 compared with VP40s of several filoviruses and one Marburgvirus, in combAlign format. (ZIP 1 kb) [file 13029_2015_39_MOESM3_ESM.zip]

Archive with 1 entries (1 files):
- 1180851463162620_add3.mssa
