# Supplementary material for: CombAlign: a code for generating a one-to-many sequence alignment from a set of pairwise structure-based sequence alignments
Source: Source Code Biol Med. 2015 Aug 5;10:9. doi: 10.1186/s13029-015-0039-1 (PMC4526201; doi:10.1186/s13029-015-0039-1)
Supplement: Additional file 3: — Sample output file 1 from CombAlign. One-to-many, gapped, multiple structure-based sequence alignment of Reston Ebolavirus VP40 compared with VP40s of several filoviruses and one Marburgvirus, in combAlign format. (ZIP 1 kb) [file 13029_2015_39_MOESM3_ESM.zip › 1180851463162620_add3.mssa]

Input format was TM-align
Length of gapped reference: 384
There will be this many segments: 5
The reference structure was:  RestonEbolavirus_VP40
The reference fasta was:  Reston_VP40
The compared structures were:
  Bundibugyo
  Sudan
  TaiForest
  Zaire
  Marburg
There are this many segment sets: 25
mrrgv--l---p--------t--------appa--yndia---y------pms-ilp---trp-sv-iv-ne-t--k-s- Reston_VP40
.                   .        ...           .      ..        ... .. .. .. :  : : 
M-----------RRAILPTAP--------PEY--------IEAV------YP-----MRTVST-SI-NS-TA-S--G-PN Bundibugyo
  : .  :   .        .               .:::   :      :.. ..:   ..: .: .. :: :  : : 
--M-R--R---V--------T---------------VPTA---P------PAYADIG---YPMSMLPIKSSRAV--S-G- Sudan
...        .        .        ..                   ..    :   ... .. :: :: :  : : 
MRR-----IILP--------T--------AP-------------PEYMEAVY----P---MRT-MN-SG-ADNTASGPN- TaiForest
 :.    .   .        .        ..    ...:.   .      ... ..    ...     . :  :  . . 
-MR----R---V--------ILPTAPPEYME--AIYPVRS---N------STI-AR-G--GNS-----N-T--G--F-L- Zaire
..     .   .        :        .                         ..   ... .. .: .. .  : : 
MA---SSS---N--------Y--------N-------------------------TY---MQY-LN-PP-PY-A--D-H- Marburg

-d---vl--avpgadvpsnsmrpvaddnidhsshtpsgvasafileatvnvisgtkvlmkqipiwlplgvadqkiysfds Reston_VP40
 :   ::  :::::::::::::::::::::::::::::::::::::::::::::::::::::::::::::::::::::::
FP---AP--DVMMSDTPSNSLRPIADDNIDHPSHTPTSVSSAFILEAMVNVISGPKVLMKQIPIWLPLGVADQKTYSFDS Bundibugyo
 :   ::  :::::::::::::::::::::::::::::::::::::::::::::::::::::::::::::::::::::::
-IQQKQE--VLPGMDTPSNSMRPVADDNIDHTSHTPNGVASAFILEATVNVISGPKVLMKQIPIWLPLGIADQKTYSFDS Sudan
 :   ..  :::::::::::::::::::::::::::::::::::::::::::::::::::::::::::::::::::::::
-YT--TT--GVMTNDTPSNSLRPVADDNIDHPSHTPNSVASAFILEAMVNVISGPKVLMKQIPIWLPLGVSDQKTYSFDS TaiForest
 .   :.   .:::::::::::::::::::::::::::::::::::::::::::::::::::::::::::::::::::::
-T---PE---SVNGDTPSNPLRPIADDTIDHASHTPGSVSSAFILEAMVNVISGPKVLMKQIPIWLPLGVADQKTYSFDS Zaire
 :   ..  :::::::::::::::::::::::::::::::::::::::::::::::::::::::::::::::::::::::
-G---ANQLIPADQLSNQQGITPNYVGDLNLDDQFKGNVCHAFTLEAIIDISAYNERTVKGVPAWLPLGIMSNFEYPLAH Marburg

ttaaimlasytvthfgkisnplvrvnrlgpgipdhplrllrlgnqaflqefvlppvqlpqyftfdltalklitqplpaat Reston_VP40
::::::::::::::::::::::::::::::::::::::::::::::::::::::::::::::::::::::::::::::::
TTAAIMLASYTITHFGKTSNPLVRINRLGPGIPDHPLRLLRIGNQAFLQEFVLPPVQLPQYFTFDLTALKLITQPLPAAT Bundibugyo
::::::::::::::::::::::::::::::::::::::::::::::::::::::::::::::::::::::::::::::::
TTAAIMLASYTITHFGKANNPLVRVNRLGQGIPDHPLRLLRMGNQAFLQEFVLPPVQLPQYFTFDLTALKLVTQPLPAAT Sudan
::::::::::::::::::::::::::::::::::::::::::::::::::::::::::::::::::::::::::::::::
TTAAIMLASYTITHFGKTSNPLVRINRLGPGIPDHPLRLLRIGNQAFLQEFVLPPVQLPQYFTFDLTALKLITQPLPAAT TaiForest
::::::::::::::::::::::::::::::::::::::::::::::::::::::::::::::::::::::::::::::::
TTAAIMLASYTITHFGKATNPLVRVNRLGPGIPDHPLRLLRIGNQAFLQEFVLPPVQLPQYFTFDLTALKLITQPLPAAT Zaire
::::::::::::::::::::::::::::::::::::::::::::::::::::::::::::::::::::::::::::::::
TVAALLTGSYTITQFTHNGQKFVRVNRLGTGIPAHPLRMLREGNQAFIQNMVIPRNFSTNQFTYNLTNLVLSVQKLPDDA Marburg

wtdetpagavnalrpglslhpklrpillpgktgkkghasdltsp--dkiqtimnaipdlkivpidptknivgievpellv Reston_VP40
::::::::::::::::::::::::::::::::::::::::::::  ::::::::::::::::::::::::::::::::::
WTDDTPTGPTGILRPGISFHPKLRPILLPGKTGKRGSSSDLTSP--DKIQAIMNFLQDLKLVPIDPAKNIMGIEVPELLV Bundibugyo
::::::::::::::::::::::::::::::::::::::::::::  ::::::::::::::::::::::::::::::::::
WTDETPSNLSGALRPGLSFHPKLRPVLLPGKTGKKGHVSDLTAP--DKIQTIVNLMQDFKIVPIDPAKSIIGIEVPELLV Sudan
::::::::::::::::::::::::::::::::::::::::::::  ::::::::::::::::::::::::::::::::::
WTDETPAVSTGTLRPGISFHPKLRPILLPGRAGKKGSNSDLTSP--DKIQAIMNFLQDLKIVPIDPTKNIMGIEVPELLV TaiForest
::::::::::::::::::::::::::::::::::::::::::::  ::::::::::::::::::::::::::::::::::
WTDDTPTGSNGALRPGISFHPKLRPILLPNKSGKKGNSADLTSP--EKIQAIMTSLQDFKIVPIDPTKNIMGIEVPETLV Zaire
::::::::::::::::::::::::::::::: :::: :::::::  ::::::::::::::::::::::::::::::::::
WRPSKDKLIGNTMHPAVSIHPNLPPIVLPTV-KKQA-YRQHKNPNNGPLLAISGILHQLRVEKVPEKTSLFRISLPADMF Marburg

qrltgkkpqpkngqpiipvllpkyvgldpispgdltmvitqdcdschspashpyhmdkqnsyq* Reston_VP40
::::::::::::::::::::::::::::::::::::::::::::::::::::::::.    . *
HRLTGKKITTKNGQPIIPILLPKYIGMDPISQGDLTMVITQDCDTCHSPASLPPVSE----K-* Bundibugyo
::::::::::::::::::::::::::::::::::::::::::::::::::::::: ::   : *
HKLTGKKMSQKNGQPIIPVLLPKYIGLDPISPGDLTMVITPDYDDCHSPASCSYL-SE---K-* Sudan
:::::::::::::::::::::::::::::::::::::::::::::::::::::::  :   :.*
HRLTGKKTTTKNGQPIIPILLPKYIGLDPLSQGDLTMVITQDCDSCHSPASLPPV--N---EK* TaiForest
:::::::::::::::::::::::::::::::::::::::::::::::::::: ::::    :.*
HKLTGKKVTSKNGQPIIPVLLPKYIGLDPVAPGDLTMVITQDCDTCHSPASL-PAVI----EK* Zaire
:::::::::::::::::::::::::::::::::::::::::::::::                *
SVKEGMMKKRGENSPVVYFQAPENFPLNGFNNRQVVLAYANPTLSAV----------------* Marburg
