# Supplementary material for: CombAlign: a code for generating a one-to-many sequence alignment from a set of pairwise structure-based sequence alignments
Source: Source Code Biol Med. 2015 Aug 5;10:9. doi: 10.1186/s13029-015-0039-1 (PMC4526201; doi:10.1186/s13029-015-0039-1)
Supplement: Additional file 4: — Sample output file 2 from CombAlign. One-to-many, gapped, multiple structure-based sequence alignment of Reston Ebolavirus sGP compared with sGPs of several Ebolaviruses, in combAlign format. (ZIP 1 kb) [file 13029_2015_39_MOESM4_ESM.zip › 1180851463162620_add4.mssa]

Input format was TM-align
Length of gapped reference: 557
There will be this many segments: 7
The reference structure was:  RestonEbolavirus_smallGlycoprotein
The reference fasta was:  Reston_sGP
The compared structures were:
  Bundibugyo
  Sudan
  TaiForest
  Zaire
There are this many segment sets: 28
MGSGY-----Q-----LLQ--LP----RERFRKT--S-------------------FLVWVIILFQRAISMPLGIVTNST Reston_sGP
                                                        ....::::. ::::::::::::::
-------------------------------------MVTSGILQLPRERFRKTSFFVWVIILFH-KVFPIPLGVVHNNT Bundibugyo
          .     .    .     .....:.  .                   ...:::::::::::::::::::::
-----MG---G-----L--SLL-Q---LPRDKFRKSS-------------------FFVWVIILFQKAFSMPLGVVTNST Sudan
          .     ...  ..    :.::...  .                   .:..:: :::.:::::::::::::
-----MGASGI-----LQL--PR----ERFRKTS--F-------------------FVWVII-LFHKVFSIPLGVVHNNT TaiForest
                .          ....:::  .                   .:::::..::::::::::::::::
-----------MGVTGI------LQLPRDRFKRT--S-------------------FFLWVIILFQRTFSIPLGVIHNST Zaire

LKATEIDQLVCRDKLSSTSQLKSVGLNLEGNGIATDVPSATKRWGFRSGVPPKVVSYEAGEWAENCYNLEIKKSDGSECL Reston_sGP
::::::::::::::::::::::::::::::::::::::::::::::::::::::::::::::::::::::::::::::::
LQVSDIDKLVCRDKLSSTSQLKSVGLNLEGNGVATDVPTATKRWGFRAGVPPKVVNYEAGEWAENCYNLDIKKADGSECL Bundibugyo
::::::::::::::::::::::::::::::::::::::::::::::::::::::::::::::::::::::::::::::::
LEVTEIDQLVCKDHLASTDQLKSVGLNLEGSGVSTDIPSATKRWGFRSGVPPKVVSYEAGEWAENCYNLEIKKPDGSECL Sudan
::::::::::::::::::::::::::::::::::::::::::::::::::::::::::::::::::::::::::::::::
LQVSDIDKFVCRDKLSSTSQLKSVGLNLEGNGVATDVPTATKRWGFRAGVPPKVVNCEAGEWAENCYNLAIKKVDGSECL TaiForest
::::::::::::::::::::::::::::::::::::::::::::::::::::::::::::::::::::::::::::::::
LQVSDVDKLVCRDKLSSTNQLRSVGLNLEGNGVATDVPSATKRWGFRSGVPPKVVNYEAGEWAENCYNLEIKKPDGSECL Zaire

PLPPDGVRGFPRCRYVHKVQGTGPCPGDLAFHKNGAFFLYDRLASTVIYRGTTFAEGVVAFLILSEPKKHFWKAT--P-- Reston_sGP
:::::::::::::::::::::::::::::::::::::::::::::::::::::::::::::::::::::::::::  :  
PEAPEGVRGFPRCRYVHKVSGTGPCPEGYAFHKEGAFFLYDRLASTIIYRSTTFSEGVVAFLILPETKKDFFQSP--P-- Bundibugyo
::::::::::::::::::::::::::::::::::::::::::::::::::::::::::::::::::::::::::.  .  
PPPPDGVRGFPRCRYVHKAQGTGPCPGDYAFHKDGAFFLYDRLASTVIYRGVNFAEGVIAFLILAKPKETFLQSPPIREA Sudan
:::::::::::::::::::::::::::::::::::::::::::::::::::::::::::::::::::::::::::  :  
PEAPEGVRDFPRCRYVHKVSGTGPCPGGLAFHKEGAFFLYDRLASTIIYRGTTFAEGVIAFLILPKARKDFFQSP--P-- TaiForest
:::::::::::::::::::::::::::::::::::::::::::::::::::::::::::::::::::::::::::  .  
PAAPDGIRGFPRCRYVHKVSGTGPCAGDFAFHKEGAFFLYDRLASTVIYRGTTFAEGVVAFLILPQAKKDFFSSH--P-- Zaire

-AHEPVNTTDDS-TSYYMTLTLSYEMSNFGGNESNTLFKVDNHTYVQLDRPHTPQFLVQLNETLRRNNRLSNSTGRLTWT Reston_sGP
 ::...:..... .::::::::::::::::::::::::::::::::::::::::::::::::::::::::::::::::::
-LHEPANMTTDP-SSYYHTVTLNYVADNFGTNMTNFLFQVDHLTYVQLEPRFTPQFLVQLNETIYTNGRRSNTTGTLIWK Bundibugyo
 .:::.::  :    :::::::::::::::::::::::::::::::::::::::::::::::::::::::::::::::::
VNYTENTS--S----YYATSYLEYEIENFGAQHSTTLFKIDNNTFVRLDRPHTPQFLFQLNDTIHLHQQLSNTTGRLIWT Sudan
 :.:.::..::: :::::::::::::::::::::::::::::::::::::::::::::::::::::::::::::::::::
-LHEPANMTTDP-SSYYHTTTINYVVDNFGTNTTEFLFQVDHLTYVQLEARFTPQFLVLLNETIYSDNRRSNTTGKLIWK TaiForest
 :.:: :::::. .::::::::::::::::::::::::::::::::::::::::::::::::::::::::::::::::::
-LREP-VNATEDPSSGYYSTTIRYQATGFGTNETEYLFEVDNLTYVQLESRFTPQFLLQLNETIYTSGKRSNTTGKLIWK Zaire

LDPKIEPDVGEWAF-WET----K----K---TFP-NN--F---MEKTC-ISKFHQ--PTPTTPQI-RARRELSKEKLATT Reston_sGP
::::::::::::.. ..          .   .:. :.  .   ...:. :...    ..                     
VNPTVDTGVGEWAF-WE------NKKTS---QKP-FQVKSCLSYLYQE-PRIQ--AATR--------------------- Bundibugyo
:::::::::::..: ..     .    .   ... .:  :   :.:.. ..                             
LDANINADIGEWAFWEN-KKISP----N---NYVEKS--C---LSKLY-RS----------------------------- Sudan
:::::::::::..                                                     ..::::::....  
INPTVDTSMGEWA----------------------------------------------------FWENKKTSQKPFQ-- TaiForest
::::::::::::.. .               ... .:  .   :...  ..                             
VNPEIDTTIGEWAF-W------------ETKKTS-LE--K---FAVK-SCL----------------------------- Zaire

HPP--------------------------------T-TPSWFQRIPLQWFQCS--------------------------- Reston_sGP
                                                                                
-------------------------------------------------------------------------------- Bundibugyo
                                                                                
-------------------------------------------------------------------------------- Sudan
                                                                                
-----------------------------------------------------VKSCLSYLYQKPRTRSLTRQRRSLLPS TaiForest
                                   . ..::::..:.                                 
---SQLYQTEPKTSVVRVRRELLPTQGPTQQLKTTKSWLQKIPLQWF--------------------------------- Zaire

-----LQDGQRKCRPKV-----------------------------------------------------------* Reston_sGP
                                                                            *
-----------------RRRSLPPASPTTKPPRTTKTWFQRIPLQWFKCETSRGKTQCRPHPQTQSPQL-------* Bundibugyo
                                                                            *
-----------------TRQKTMMRHRRELQREESPTGPPGSIRTWFQRIPLGWFHCTYQKGKQHCRLRIRQKVEE* Sudan
     ..:::.:..:.:                                                           *
PPTTTQPKTTKNWFQRIPLQWFRCKTSRERTQCQPQ----------------------------------------* TaiForest
                                                                            *
-----------------KCTVKEGKLQCRI----------------------------------------------* Zaire
