# Supplementary material for: CombAlign: a code for generating a one-to-many sequence alignment from a set of pairwise structure-based sequence alignments
Source: Source Code Biol Med. 2015 Aug 5;10:9. doi: 10.1186/s13029-015-0039-1 (PMC4526201; doi:10.1186/s13029-015-0039-1)
Supplement: Additional file 5: — Sample input file 3 to CombAlign. Fasta sequence of Reston Ebolavirus GP protein followed by pairwise alignments of Reston Ebolavirus GP with GPs from several other Ebolaviruses, in DaliLite format. (TXT 17 kb) [file 13029_2015_39_MOESM5_ESM.txt]

REFERENCE RestonEbolavirus_glycoprotein

>Reston_GP_NP690583
MGSGYQLLQLPRERFRKTSFLVWVIILFQRAISMPLGIVTNSTLKATEIDQLVCRDKLSSTSQLKSVGLN
LEGNGIATDVPSATKRWGFRSGVPPKVVSYEAGEWAENCYNLEIKKSDGSECLPLPPDGVRGFPRCRYVH
KVQGTGPCPGDLAFHKNGAFFLYDRLASTVIYRGTTFAEGVVAFLILSEPKKHFWKATPAHEPVNTTDDS
TSYYMTLTLSYEMSNFGGNESNTLFKVDNHTYVQLDRPHTPQFLVQLNETLRRNNRLSNSTGRLTWTLDP
KIEPDVGEWAFWETKKNFSQQLHGENLHFQIPSTHTNNSSDQSPAGTVQGKISYHPPANNSELVPTDSPP
VVSVLTAGRTEEMSTQGLTNGETITGFTANPMTTTIAPSPTMTSEVDNNVPSEQPNNTASIEDSPPSASN
ETIYHSEMDPIQGSNNSAQSPQTKTTPAPTTSPMTQDPQETANSSKPGTSPGSAAGPSQPGLTINTVSKV
ADSLSPTRKQKRSVRQNTANKCNPDLYYWTAVDEGAAVGLAWIPYFGPAAEGIYIEGVMHNQNGLICGLR
QLANETTQALQLFLRATTELRTYSLLNRKAIDFLLQRWGGTCRILGPSCCIEPHDWTKNITDEINQIKHD
FIDNPLPDHGDDLNLWTGWRQWIPAGIGIIGVIIAIIALLCICKILC

ALIGNMENT Bundibugyo
DSSP  lLLLLLLLLLHHHHHHHHHHHHHHHLHHHHHHLLLLLLLLLLLLL.LLLLLLLlLLLLLL
Query mGSGYQLLQLPRERFRKTSFLVWVIILFQRAISMPLGIVTNSTLK.ATEIDQLvCRDKLS   59
ident        ||||||||||||| |||||||      ||| | | ||          ||||||
Sbjct .MVTSGILQLPRERFRKTSFFVWVIILFHKVFPIPLGVVHNNTLQvSDIDKLV.CRDKLS   58
DSSP  .LLLLLLLLLHHHHHHHHHHHHHLLLLLHHHLLLLLLLLLLLLLLlLLLLLLL.LLLLLL


DSSP  LLLHHHHHHHHHHHLLLLLLHHHHLLEEEEEEEELLLLLLLLLLLLLLEEEEEEEELLLl
Query STSQLKSVGLNLEGNGIATDVPSATKRWGFRSGVPPKVVSYEAGEWAENCYNLEIKKSDg  119
ident |||||||||||||||| ||||| |||||||| ||||||| ||||||||||||| ||| | 
Sbjct STSQLKSVGLNLEGNGVATDVPTATKRWGFRAGVPPKVVNYEAGEWAENCYNLDIKKAD.  117
DSSP  LLLHHHHHHHHHHHHLLLLHHHHLLLEEEEELLLLLLLLLLLLLLLLLLLLEEEEELLL.


DSSP  lllllllllllllllllllllllllllllllllllllllllleeellllhhhhhhlllll
Query seclplppdgvrgfprcryvhkvqgtgpcpgdlafhkngafflydrlastviyrgttfae  179
ident                                                             
Sbjct ........gseclpeapegvrgfprcryvhkvsgtgpcpegyafhkegafflydrlasti  169
DSSP  ........llllllllllllllllllllllllllllllllllllleelllllllllllhh


DSSP  leeelllllllllllllllllllllllllllllllleeeeelllllllllllllllllll
Query gviaflilsepkkhfwkatpahepvnttddstsyymtltlsyemsnfggeesntlfkvdn  239
ident                                                             
Sbjct iyrsttfsegvvaflilpetkkdffqspplhepanmttdpssyyhtvtlnyvadnfgtnm  229
DSSP  hhhhllllleeeelllllllllllllllllllllllllllllleeeelllllllllllll


DSSP  lllllllllllllllllllllllllllllllllllllllllllllllllllhhhlLLLLL
Query htyvqldrphtpqflvqlnetlrrnnrlsnstgrltwtvdpkiepdvgewafwetKKNFS  299
ident                                                             
Sbjct tnflfqvdhltyvqleprftpqflvqlnetiytngrrsnttgtliwkvnptvdtgVGEWA  289
DSSP  lleelllllllllllllllllllllllllllllllllllllllllllllllhhhlLLLLL


DSSP  LLLLLLLLLLLLLlLLLLLLLLLLLLLLLLLLLLLLLLLL..LLLLLLLLLLLLLlllll
Query QQLHGENLHFQILsTHTNNSSDQSPAGTVQGKISYHPPTN..NSELVPTDSPPVVsvlta  357
ident       |                  |                            |     
Sbjct FWENKKNFTKTLS.SEELSVIFVPRAQDPGSNQKTKVTPTsfANNQTSKNHEDLVpedpa  348
DSSP  LLLLLLLLLLLLL.LLLLLLLLLLLLLLLLLLLLLLLLLLllLLLLLLLLLLLLLlllll


DSSP  llllllllllllllllllllllhhhhhlLLLLLLLLLLLlLLLLLLLLLLLLLEELLLLL
Query grteemstqgltngetitgftanpmtttIAPSPTMTSEVdNNVPSEQPNNTASIEDSPPS  417
ident                                    ||                    |  
Sbjct svvqvrdlqrentvptpppdtvpttlipDTMEEQTTSHY.EPPNISRNHQERNNTAHPET  407
DSSP  llllllllllllllllllllllhhhhllLLLLLLLLLLL.LLLLLLLLLLLLEEEELLLH


DSSP  LL.......lLEELLLLLLHHHHHHHHHLLLLLLLLLLLLLLLLLLLLLLLLEELLLLLL
Query AS.......nETIDHSEMNSIQGSNNSAQSPQTKATPAPTASPMTLDPQETANISKPGTS  470
ident                               |    |  ||          |         
Sbjct LAnnppdnttPSTPPQDGERTSSHTTPSPRPVPTSTIHPTTRETHIPTTMTTSHDTDSNR  467
DSSP  HHhlhhhlllEELLLLLLLLLHHHHLLLLLLLLLLLLLLLLLLLLLLLLLLEEEELLLLL


DSSP  LLLLLLLLLLLLLhHHHHHHHHLLLLHHHHHHHHLLLLLLLLLLLLLLLLLLLLLLLLLL
Query PGSAAGPSQPGLTiNTISKVADSLSPTRKQKRSVRQNTANKCNPDLHYWTAVDEGAAAGL  530
ident |                              |  |  |                      
Sbjct PNPIDISESTEPG.PLTNTTRGAANLLTGSRRTRREITLRTQAKCNPNLHYWTTQDEGAA  526
DSSP  LLLLLLLLLLLLL.LLHHHHHHLLLLHHHHHHHHLLLLLLLLLLLLLLLLLLLLLLLLLL


DSSP  LLLLLLLLHHHLLLLHHHHHHHHHHHHHHHHHHHLLLLL....LLHHHHHhhlLLLL..L
Query AWIPYFGPAAEGIYIEGVMHNQNGLICGLRQLANETTQA....LQLFLRAtteLRTY..S  584
ident                                |                           |
Sbjct IGLAWIPYFGPAAEGIYTEGIMHNQNGLICGLRQLANETtqalQLFLRAT...TELRtfS  583
DSSP  LLLLLLLLLLLLLLLHHHHHHHHHHHHHHHHHHHLLLLLllllLHHHHHH...LLLHhhH


DSSP  HHHHHHHHHHHLLLLLLLLLLLLLLLLLLLLLLLLLHHHHHHHHHHHLLllllLLLLL..
Query LLNRKAIDFLLQRWGGTCRILGPSCCIEPHDWTKNITDEINQIKHDFIDnplpDHGDD..  642
ident  ||||||||||||||||| |||| |||||||||||||| | || |||||        |  
Sbjct ILNRKAIDFLLQRWGGTCHILGPDCCIEPHDWTKNITDKIDQIIHDFID....KPLPDqt  639
DSSP  HHHHHHHHHHHLLLLLLLLLLLLLLLLLLLLLLLLLHHHHHHHHHHHLL....LLLLLll


DSSP  lLLLLL..LEEHHHHLLLLLLLLLLLLLLLLLLLLLL
Query lNLWTG..WRQWIPAGIGIIGVIIAIIALLCICKILC  677
ident  |      |||| |||||| ||||| |||||||| | 
Sbjct dNDNWWtgWRQWVPAGIGITGVIIAVIALLCICKFLL  676
DSSP  lLLLLLllHHHHLLLLLLLLLLLLLLLLLLLLLLLLL


ALIGNMENT Sudan

DSSP  lLLLLLLLLLHHHHHHHHHHHHHHHLHHHHHHLLLLLLLLLLLLLLLLLLLLLLLLLLLL
Query mGSGYQLLQLPRERFRKTSFLVWVIILFQRAISMPLGIVTNSTLKATEIDQLVCRDKLSS   60
ident    |  ||||||  ||| || |||||||| | ||||| ||||||  |||||||| | | |
Sbjct .MGGLSLLQLPRDKFRKSSFFVWVIILFQKAFSMPLGVVTNSTLEVTEIDQLVCKDHLAS   59
DSSP  .LLLLLLLLLHHHHHHHHHHHHHHLLHHHHHHLLLLLLLLLLLLLLLLLLLLLLLLLLLL


DSSP  LLHHHHHHHHHHHLLLLLLHHHHLLEEEEEEEELLLLLLLLLLLLLLEEEEEEEELLLLL
Query TSQLKSVGLNLEGNGIATDVPSATKRWGFRSGVPPKVVSYEAGEWAENCYNLEIKKSDGS  120
ident | ||||||||||| |  || |||||||||||||||||||||||||||||||||||| |||
Sbjct TDQLKSVGLNLEGSGVSTDIPSATKRWGFRSGVPPKVVSYEAGEWAENCYNLEIKKPDGS  119
DSSP  LLHHHHHHHHHHLLLLLLLLHHHLLEEEEEELLLLLLLLLLLLLLLLLLEEEEEELLLLL


DSSP  LLLLLLLLLLLLLLLLLLLLLLLLLLLLLLLLLLLLLLLLLEEELLLLHHHHHHLLLLLL
Query ECLPLPPDGVRGFPRCRYVHKVQGTGPCPGDLAFHKNGAFFLYDRLASTVIYRGTTFAEG  180
ident |||| |||||||||||||||| ||||||||| |||| |||||||||||||||||  ||||
Sbjct ECLPPPPDGVRGFPRCRYVHKAQGTGPCPGDYAFHKDGAFFLYDRLASTVIYRGVNFAEG  179
DSSP  EEELLLLLLLLLLLLLLLLLLLLLLLLLLLLLLLLLLLLLLLLLLLLLHHHHHHLLLLLE


DSSP  EEELLLLLLLLL..LLLLllLLLLLLLLLLLLLLLLLEEEEELLLLLLLLLLLLLLLLLL
Query VIAFLILSEPKK..HFWKatPAHEPVNTTDDSTSYYMTLTLSYEMSNFGGEESNTLFKVD  238
ident |||||||  ||         |  | || |    ||| |  | ||  |||   | |||| |
Sbjct VIAFLILAKPKEtfLQSP..PIREAVNYTENTSSYYATSYLEYEIENFGAQHSTTLFKID  237
DSSP  EEELLLLLLLLLllLLLL..LLLLLLLLEEELLLLLEEEELLLLLLLLLLLLLLLLLLLL


DSSP  LLLLLLL.LLLLLLLLLLLLLLLLLLLLLLLLLLLLL...........llLLLLLLLLLL
Query NHTYVQL.DRPHTPQFLVQLNETLRRNNRLSNSTGRL...........twTVDPKIEPDV  286
ident | | | |                                                     
Sbjct NNTFVRLdRPHTPQFLFQLNDTIHLHQQLSNTTGRLIwtldaninadigeWAFWENKKNL  297
DSSP  LLLLLLLlLLLLLLLLHHHLLLLLLLLLLLLLLLLLLlllllllllllllLLLLLLLLLL


DSSP  LLLLHHHLLLLLLLLLLLllLLLLllLLLLLLLLLLLLLLLLLLLLLLL.LLLLLLLLLL
Query GEWAFWETKKNFSQQLHGenLHFQilSTHTNNSSDQSPAGTVQGKISYH.PPTNNSELVP  345
ident  |    |        |                            | |   |         
Sbjct SEQLRGEELSFEALSLNE..TEDD..DAASSRITKGRISDRATRKYSDLvPKNSPGMVPL  353
DSSP  LLLLHHHLLLLLLLLLLL..LLLL..LLLLLLLLLLLLLLLLLLLLLLLlLLLLLLLLLL


DSSP  LLLLLLLLLLLLLLLLLL..LLLL.....LLLLLLLLLlllHHHHhlLLLLLLLLLLLLL
Query TDSPPVVSVLTAGRTEEM..STQG.....LTNGETITGftaNPMTttIAPSPTMTSEVDN  398
ident               ||              |    |     |        |         
Sbjct HIPEGETTLPSQNSTEGRrvGVNTqetitETAATIIGT...NGNH..MQISTIGIRPSSS  408
DSSP  LLLLLLLLLLLLLLLLLLhhHHHHhllllLLLLLLLLL...LLLL..LLLLLLLLLLLLL


DSSP  LLLLLLLLLLLLEELLLLLLLLLEellllllhhhhhhHHHLlLLLLLLLLLLLLLLLLLL
Query NVPSEQPNNTASIEDSPPSASNETidhsemnsiqgsnNSAQsPQTKATPAPTASPMTLDP  458
ident   ||  |    | |   |                    |        |  |  ||     
Sbjct QIPSSSPTTAPSPEAQTPTTHTSG.............PSVM.ATEEPTTPPGSSPGPTTE  454
DSSP  LLLLLLLLLLLLLLLLLLLLLLLL.............LLLL.LLLLLLLLLLLLLLLLLL


DSSP  LLLLEELLLLLLLLLLLLLLLLLLLHHHHHHHHHLLLLHHHHHHHHLLLLLLLLLLLLLL
Query QETANISKPGTSPGSAAGPSQPGLTINTISKVADSLSPTRKQKRSVRQNTANKCNPDLHY  518
ident   |       |       |          | |   |      ||| ||            
Sbjct APTLTTPENITTAVKTVLPQESTSNGLITSTVTGILGSLGLRKRSRRQTNTKATGKCNPN  514
DSSP  LLLLLLLLLLLLLLLLLLLLLLLLLLLHHHHHHHLLLLHHHHHHHHHLLLLLLLLLLLLL


DSSP  LLLLLLLLLLLLLLLLLLLLHHHLLLLHHHHHHHHHHHHHHHHHHHLLLLLLLHHHhhhh
Query WTAVDEGAAAGLAWIPYFGPAAEGIYIEGVMHNQNGLICGLRQLANETTQALQLFLratt  578
ident             | |        |                   |        |       
Sbjct LHYWTAQEQHNAAGIAWIPYFGPGAEGIYTEGLMHNQNALVCGLRQLANETTQALQ....  570
DSSP  LLLLLLLLLLLLLLLLLLLLLLLLLLLHHHHHHHHHHHHHHHHHHLLLLLLLLLLH....


DSSP  llllLLHHHHHHHHHHHLLLLLLLLLLLLLLLLLLLLLLLL.........LHHHHHHHHH
Query elrtYSLLNRKAIDFLLQRWGGTCRILGPSCCIEPHDWTKN.........ITDEINQIKH  629
ident                           |                                 
Sbjct ...lFLRATTELRTYTILNRKAIDFLLRRWGGTCRILGPDCciephdwtkNITDKINQII  627
DSSP  ...hHHHHHHHHHHHLLLLLLLLLLLLLLLLLLLLLLLLLLlllllllllHHHHHHHHHH


DSSP  HHLLLLLLLLllllLLLLL..LEEHHHHLLLLLLLLLLLLLLLLLLLLLL
Query DFIDNPLPDHgddlNLWTG..WRQWIPAGIGIIGVIIAIIALLCICKILC  677
ident                      ||||||||||| | ||||||||| || ||
Sbjct HDFIDNPLPN.qdnDDNWWtgWRQWIPAGIGITGIIIAIIALLCVCKLLC  676
DSSP  HHLLLLLLLL.lllLLLLLllHHHHLLLLLLLLLLLLLLLLLLLLLLLLL


ALIGNMENT TaiForest

DSSP  llLLLLLLL.LHHHHHHHHHHHHHHHLHHHHHHLLLLLLLLLLLLLlLLLL.LLLLLLLL
Query mgSGYQLLQ.LPRERFRKTSFLVWVIILFQRAISMPLGIVTNSTLKaTEID.QLVCRDKL   58
ident    |      ||||||||||| |||||||    | ||| | | ||         ||||||
Sbjct ..MGASGILqLPRERFRKTSFFVWVIILFHKVFSIPLGVVHNNTLQ.VSDIdKFVCRDKL   57
DSSP  ..LLLLLLLhHHHHHHHHHHHHHHHLLHHHHHLLLLLLLLLLLLLL.LLLLlLLLLLLLL


DSSP  LLLLHHHHHHHHHHHLLLLLLHHHHLLEEEEEEEELLLLLLLLLLLLLLEEEEEEEELLL
Query SSTSQLKSVGLNLEGNGIATDVPSATKRWGFRSGVPPKVVSYEAGEWAENCYNLEIKKSD  118
ident ||||||||||||||||| ||||| |||||||| |||||||  |||||||||||| ||| |
Sbjct SSTSQLKSVGLNLEGNGVATDVPTATKRWGFRAGVPPKVVNCEAGEWAENCYNLAIKKVD  117
DSSP  LLLLHHHHHHHHHHLLLLLLHHHHLLLEEEEEEEELLLLLLLLLLLLLLEEEEEEEELLL


DSSP  llllllllllllllllllllllllllllllllllllllllllleeellllhhhhhhllll
Query gseclplppdgvrgfprcryvhkvqgtgpcpgdlafhkngafflydrlastviyrgttfa  178
ident                                                             
Sbjct .........gseclpeapegvrdfprcryvhkvsgtgpcpgglafhkegafflydrlast  168
DSSP  .........lllllllllllllllllllllllllllllllllllllllllllllllllll


DSSP  lleeelllllllllllllllllllllllllllllllleeeeellllllllllllllllll
Query egviaflilsepkkhfwkatpahepvnttddstsyymtltlsyemsnfggeesntlfkvd  238
ident                                                             
Sbjct iiyrgttfaegviaflilpkarkdffqspplhepanmttdpssyyhtttinyvvdnfgtn  228
DSSP  lhhhlllllllleelllllllllllllllllllllllllllllleellllllllllllll


DSSP  llllllllllllllllllllllllllllllllllllllllllllllllllllhhhlLLLL
Query nhtyvqldrphtpqflvqlnetlrrnnrlsnstgrltwtvdpkiepdvgewafwetKKNF  298
ident                                                             
Sbjct tteflfqvdhltyvqlearftpqflvllnetiysdnrrsnttgkliwkinptvdtsMGEW  288
DSSP  lllllllllllllllllllllllllllllllllllllllllllllllllllhhhllLLLL


DSSP  LLLLLLLLLLLLLLlLLLLLLLLLLLLLLLLLLLLLLLLLL..LLLLLLLLLLLLLllll
Query SQQLHGENLHFQILsTHTNNSSDQSPAGTVQGKISYHPPTN..NSELVPTDSPPVVsvlt  356
ident        |                                          |    |    
Sbjct AFWENKKNFTKTLS.SEELSFVPVPETQNQVLDTTATVSPPisAHNHAAEDHKELVseds  347
DSSP  LLLLLLLLLLLLLL.LLLLLLLLLLLLLLLLLLLLLLLLLLllLLLLLLLLLLLLLllll


DSSP  lllllllllllllllllllllllhhhhhlLLLLLLLLLLLLLLLLLLLLLLLLLEELLLL
Query agrteemstqgltngetitgftanpmtttIAPSPTMTSEVDNNVPSEQPNNTASIEDSPP  416
ident                                     |         | |    |      
Sbjct tpvvqmqnikgkdtmpttvtgvptttpspFPINARNTDHTKSFIGLEGPQEDHSTTQPAK  407
DSSP  lllllllllllllllllllllllllllllLLLLLLHHHLLLLLLLLLLLLLLLLLLLLLL


DSSP  .LLLL.LEELLLLLLHHHHHHHHHLLLLLLLLLLLLLLLLLLLLLLLLEELLLLLLLLLL
Query .SASN.ETIDHSEMNSIQGSNNSAQSPQTKATPAPTASPMTLDPQETANISKPGTSPGSA  474
ident               |           |     |  | |   |            |     
Sbjct tTSQPtNSTESTTLNPTSEPSSRGTGPSSPTVPNTTESHAELGKTTPTTLPEQHTAASAI  467
DSSP  lLLLLlEEELLLLLLLLLHHHHHHHLLLLLLLLLLLLLLLLLLLLLLEEELLLLLLLLLL


DSSP  LLLLLLLLLHHHHHHHHHLLLLHHHHHHHHLLLLLLLLLLLLLLLLLLLLLLLLLLLLLL
Query AGPSQPGLTINTISKVADSLSPTRKQKRSVRQNTANKCNPDLHYWTAVDEGAAAGLAWIP  534
ident      |                |     | |       |             |       
Sbjct PRAVHPDELSGPGFLTNTIRGVTNLLTGSRRKRRDVTPNTQPKCNPNLHYWTALDEGAAI  527
DSSP  LLLLLLLLLLLLLLHHHLLLLLHHHHHHHHLLLLLLLLLLLLLLLLLLLLLLLLLLLLLL


DSSP  LLLLHHHLLLLHHHHHHHHHHHHHHHHHHHLLLLLlLHHHHHHHLLL.......lLLHHH
Query YFGPAAEGIYIEGVMHNQNGLICGLRQLANETTQAlQLFLRATTELR.......tYSLLN  587
ident                                   |      |              | ||
Sbjct GLAWIPYFGPAAEGIYTEGIMENQNGLICGLRQLA.NETTQALQLFLrattelrtFSILN  586
DSSP  LLLLHHHLLLLHHHHHHHHHHHHHHHHHHHLLLLL.LLLHHHHHHLLllllllhhHHHHH


DSSP  HHHHHHHHLLLLLLLLLLLLLLLLLLLLLLLLLhHHHHHHHHHHLLllllLLLLLLL...
Query RKAIDFLLQRWGGTCRILGPSCCIEPHDWTKNItDEINQIKHDFIDnplpDHGDDLN...  644
ident ||||||||||||||| |||| ||||| ||||||                 |         
Sbjct RKAIDFLLQRWGGTCHILGPDCCIEPQDWTKNI.TDKIDQIIHDFV....DNNLPNQndg  641
DSSP  HHHHHHLLLLLLLLLLLLLLLLLLLLLLLLLLL.LLLLHHHHLLLL....LLLLLLLlll


DSSP  LLLL..LEEHHHHLLLL.llLLLL..LLLL..........llllllll
Query LWTG..WRQWIPAGIGI.igVIIA..IIAL..........lcickilc  677
ident       | || ||||||    |                          
Sbjct SNWWtgWKQWVPAGIGItgvIIAIiaLLCIckfmlfqlqdgktlglki  689
DSSP  LLLLllHHHHHHHHLLHhhhHHHHhhHHHHhhhhhhhhhlllllllll


ALIGNMENT Zaire

DSSP  lLLLLLLLLLHHHHHHHHHHHHHHHLHHHHHHLLLLLLLLLLLLlLLLLlllllllllll
Query mGSGYQLLQLPRERFRKTSFLVWVIILFQRAISMPLGIVTNSTLkATEIdqlvcrdklss   60
ident        ||||| ||  |||  ||||||||  | |||   ||||                
Sbjct .MGVTGILQLPRDRFKRTSFFLWVIILFQRTFSIPLGVIHNSTL.QVSD...........   47
DSSP  .LLLLLLLLLLHHHHHHHHHHHHHHLHHHHHHLLLLLLLLLLLL.LLLL...........


DSSP  llhhhhhhhHHHHLLLLLLHHHhlleEEEEEEELLLlllLLLLLLLLEEEEEEEELLLLL
Query tsqlksvglNLEGNGIATDVPSatkrWGFRSGVPPKvvsYEAGEWAENCYNLEIKKSDGS  120
ident                                          |                  
Sbjct ......vdkLVCRDKLSSTNQL....RSVGLNLEGN...GVATDVPSATKRWGFRSGVPP   94
DSSP  ......lllLLLLLLLLLHHHL....LLLLEEELLL...LLLLLLLLLLLLLLLLLLLLL


DSSP  LLLLLLLLLLLLLLLLLLLLLLLLLlLLLL.....llllllllLLLEEELLLLHHHHHHL
Query ECLPLPPDGVRGFPRCRYVHKVQGTgPCPG.....dlafhkngAFFLYDRLASTVIYRGT  175
ident                     |  |   |                                
Sbjct KVVNYEAGEWAENCYNLEIKKPDGS.ECLPaapdgirgfprcrYVHKVSGTGPCAGDFAF  153
DSSP  LLLLLLLLLLLLLLLLLLLLLLLLL.LLLLlllllllllllllLLLLLLLLLLLLLLLLL


DSSP  LLLLLEEELLLLLLLLLL.LLLLlllllllllllllLLLLLEEEEELLLLLLLLLLLLLL
Query TFAEGVIAFLILSEPKKH.FWKAtpahepvnttddsTSYYMTLTLSYEMSNFGGEESNTL  234
ident            |                                                
Sbjct HKEGAFFLYDRLASTVIYrGTTF.............AEGVVAFLILPQAKKDFFSSHPLR  200
DSSP  LLLLLLEELLLLLLLLLLlLLLL.............LLLLLLEELLLLLLLLLLLLLLLL


DSSP  LLLLLLllllllllLLLLLLLLLLLLLLLLLLLLLLLLL....LLLLlLLLLLLLLLLLL
Query FKVDNHtyvqldrpHTPQFLVQLNETLRRNNRLSNSTGR....LTWTvDPKIEPDVGEWA  290
ident   |                                        ||               
Sbjct EPVNAT.....edpSSGYYSTTIRYQATGFGTNETEYLFevdnLTYV.QLESRFTPQFLL  254
DSSP  LLLLLL.....lllLLLLLHHHLLLLLLLLLLLLLLLLLllllLLLL.LLLLLLLLLLLL


DSSP  HHHLLLLLLLLLLLLLLLL......lLLLLLLLLLLLLLLLLLLLLLLLLLLL.......
Query FWETKKNFSQQLHGENLHF......qILSTHTNNSSDQSPAGTVQGKISYHPP.......  337
ident         |                 |  |                  |           
Sbjct QLNETIYTSGKRSNTTGKLiwkvnpeIDTTIGEWAFWETKKNLTRKIRSEELSftvvsng  314
DSSP  LLLLLLLLLLLLLLLLLHHhhlllllLLLLLLLLLLLLEEELLLLLLLLLLLLlllllll


DSSP  .............lLLLLLLLLLLLLLLLLLLLLLLLL..LLLL.....LLLLLLLLLLL
Query .............tNNSELVPTDSPPVVSVLTAGRTEE..MSTQ.....GLTNGETITGF  377
ident                      |                            ||   ||   
Sbjct aknisgqspartssDPGTNTTTEDHKIMASENSSAMVQvhSQGReaavsHLTTLATISTS  374
DSSP  llllllllllllllLLLLLLLLLLLLLLLLLLLLLLLLllHHHHlhhhlLLLLLLLLLLH


DSSP  LLHHHHHLLLLLLLLLLLLLLLLLLLLLLLLLLEELLLLLLL.......LLEELLLLLLH
Query TANPMTTTIAPSPTMTSEVDNNVPSEQPNNTASIEDSPPSAS.......NETIDHSEMNS  430
ident      |       |    |     ||                                  
Sbjct PQSLTTKPGPDNSTHNTPVYKLDISEATQVEQHHRRTDNDSTasdtpsaTTAAGPPKAEN  434
DSSP  HHHLLLLLLLLLLLLLLLLLLLLLLLLLLLLLLLEELLLLLHhhhllllLLLLLLLLLLL


DSSP  HhHHHHhhllllLLLLLLLLLLLLLLLLLLLLEELLLLLLLLLLLLLLLLLLLHhHHHHH
Query IqGSNNsaqspqTKATPAPTASPMTLDPQETANISKPGTSPGSAAGPSQPGLTInTISKV  490
ident                   |          |||               |   |        
Sbjct T.NTSK......STDFLDPATTTSPQNHSETAGNNNTHHQDTGEESASSGKLGL.ITNTI  486
DSSP  L.LLLL......LLLLLLLLLLLLLLLLLLLLLEELLLLLLLLLLLLLLLLLLL.LHHHH


DSSP  HHLLLLHHHHHHHHLLLLLLLLLLLLLLLLLLLLLLLLLLLLLLLLLLHHHLLLLHHHHH
Query ADSLSPTRKQKRSVRQNTANKCNPDLHYWTAVDEGAAAGLAWIPYFGPAAEGIYIEGVMH  550
ident |          |  |    |                                        
Sbjct AGVAGLITGGRRTRREAIVNAQPKCNPNLHYWTTQDEGAAIGLAWIPYFGPAAEGIYIEG  546
DSSP  LLLLLLHHHHHHHHLLLLLLLLLLLLLLLLLLLLLLLLLLLLLLLLLLLLLLLLLHHHHH


DSSP  HHHHHHHHHHHHHHLLLLLLLHHHHhhhllllLLHHHHHHHHHHHLLLLLLLLLLLLLLL
Query NQNGLICGLRQLANETTQALQLFLRattelrtYSLLNRKAIDFLLQRWGGTCRILGPSCC  610
ident            |        |                     |           |     
Sbjct LMHNQDGLICGLRQLANETTQALQL.......FLRATTELRTFSILNRKAIDFLLQRWGG  599
DSSP  HHHHHHHHHHHHHHHLLLLHHHHLL.......LLHHHHHHHHHHHLLLLLLLLLLLLLLL


DSSP  LLLLLLLLL.........LHHHHHHHHHHHLLLLLLLllllllLLLL..LEEHHHHLLLL
Query IEPHDWTKN.........ITDEINQIKHDFIDNPLPDhgddlnLWTG..WRQWIPAGIGI  659
ident                                                  |||||||||| 
Sbjct TCHILGPDCciephdwtkNITDKIDQIIHDFVDKTLP.dqgdnDNWWtgWRQWIPAGIGV  658
DSSP  LLLLLLLLLlllllllllHHHHHHHHHHHHLHHHLLL.lllllLLLLllHHHHHHHLLLL


DSSP  LLLLLLLLLLLLLLLLLL
Query IGVIIAIIALLCICKILC  677
ident  ||||| ||| ||||   
Sbjct TGVIIAVIALFCICKFVF  676
DSSP  LLLLLLLLLLLLLLLLLL

END
