# Supplementary material for: CombAlign: a code for generating a one-to-many sequence alignment from a set of pairwise structure-based sequence alignments
Source: Source Code Biol Med. 2015 Aug 5;10:9. doi: 10.1186/s13029-015-0039-1 (PMC4526201; doi:10.1186/s13029-015-0039-1)
Supplement: Additional file 6: — Sample output file 3 from CombAlign. One-to-many, gapped, multiple structure-based sequence alignment of Reston Ebolavirus GP compared with GPs of several Ebolaviruses, in combAlign format. (ZIP 2 kb) [file 13029_2015_39_MOESM6_ESM.zip › 1180851463162620_add6.mssa]

Input format was DaliLite
Length of gapped reference: 799
There will be this many segments: 8
The reference structure was:  RestonEbolavirus_glycoprotein
The reference fasta was:  Reston_GP_NP690583
The compared structures were:
  Bundibugyo
  Sudan
  TaiForest
  Zaire
There are this many segment sets: 32
MGSGYQLLQ-LPRERFRKTSFLVWVIILFQRAISMPLGIVTNSTLK-ATEID-QLVCRDKLSSTSQLKSVGLNLEGNGIATDVPSATKRWGFRSGVPPKV Reston_GP_NP690583
       || ||||||||||| |||||||      ||| | | ||           |||||||||||||||||||||| ||||| |||||||| ||||||
.MVTSGILQ-LPRERFRKTSFFVWVIILFHKVFPIPLGVVHNNTLQvSDIDK-LV.CRDKLSSTSQLKSVGLNLEGNGVATDVPTATKRWGFRAGVPPKV Bundibugyo
   |  ||| |||  ||| || |||||||| | ||||| ||||||   |||| |||| | | || ||||||||||| |  || |||||||||||||||||
.MGGLSLLQ-LPRDKFRKSSFFVWVIILFQKAFSMPLGVVTNSTLE-VTEID-QLVCKDHLASTDQLKSVGLNLEGSGVSTDIPSATKRWGFRSGVPPKV Sudan
   |      ||||||||||| |||||||    | ||| | | ||          ||||||||||||||||||||||| ||||| |||||||| ||||||
..MGASGILqLPRERFRKTSFFVWVIILFHKVFSIPLGVVHNNTLQ-.VSDIdKFVCRDKLSSTSQLKSVGLNLEGNGVATDVPTATKRWGFRAGVPPKV TaiForest
       || ||| ||  |||  ||||||||  | |||   ||||                                                       
.MGVTGILQ-LPRDRFKRTSFFLWVIILFQRTFSIPLGVIHNSTL.-QVSD.-................vdkLVCRDKLSSTNQL....RSVGLNLEGN. Zaire

VSYEAGEWAENCYNLEIKKSDGSECLPLPPDGVRGFPRCRYVHKVQGTGPCPG-----DLAFHKNGAFFLYDRLASTVIYRGTTFAEGVVAFLILSEPKK Reston_GP_NP690583
| ||||||||||||| ||| |                                                                               
VNYEAGEWAENCYNLDIKKAD.........gseclpeapegvrgfprcryvhk-----vsgtgpcpegyafhkegafflydrlastiiyrsttfsegvva Bundibugyo
||||||||||||||||||| ||||||| |||||||||||||||| ||||||||     | |||| |||||||||||||||||  |||||||||||  || 
VSYEAGEWAENCYNLEIKKPDGSECLPPPPDGVRGFPRCRYVHKAQGTGPCPG-----DYAFHKDGAFFLYDRLASTVIYRGVNFAEGVIAFLILAKPKE Sudan
|  |||||||||||| ||| |                                                                               
VNCEAGEWAENCYNLAIKKVD.........gseclpeapegvrdfprcryvhk-----vsgtgpcpgglafhkegafflydrlastiiyrgttfaegvia TaiForest
    |                                      |  |   |                                           |     
..GVATDVPSATKRWGFRSGVPPKVVNYEAGEWAENCYNLEIKKPDGS.ECLPaapdgirgfprcrYVHKVSGTGPCAGDFAFHKEGAFFLYDRLASTVI Zaire

--H-FWKATPAHEPVNTTDDSTSYYMTLTLSYEMSNFGGNESNTLFKVDNHTYVQL-DRPHTPQFLVQLNETLRRNNRLSNSTGR----L---------- Reston_GP_NP690583
                                                                                                    
--f-lilpetkkdffqspplhepanmttdpssyyhtvtlnyvadnfgtnmtnflfq-vdhltyvqleprftpqflvqlnetiytn----g---------- Bundibugyo
         |  | || |    ||| |  | ||  |||   | |||| || | | |                                            
tfL-QSP..PIREAVNYTENTSSYYATSYLEYEIENFGAQHSTTLFKIDNNTFVRLdRPHTPQFLFQLNDTIHLHQQLSNTTGRL----Iwtldaninad Sudan
                                                                                                    
--f-lilpkarkdffqspplhepanmttdpssyyhtttinyvvdnfgtntteflfq-vdhltyvqlearftpqflvllnetiysd----n---------- TaiForest
                                               |                                         |          
--YrGTTF.............AEGVVAFLILPQAKKDFFSSHPLREPVNAT.....-edpSSGYYSTTIRYQATGFGTNETEYLFevdnL---------- Zaire

-TWTLDPKIEPDVGEWAFWETKKNFSQQLHGENLHF------QIPSTHTNNSSDQSPAGTVQGKISYH-PP--------------------AN--NSELV Reston_GP_NP690583
                                |                        |                                          
-rrsnttgtliwkvnptvdtgVGEWAFWENKKNFTK------TLS.SEELSVIFVPRAQDPGSNQKTK-VT--------------------PTsfANNQT Bundibugyo
              |    |        |                                  | |   |                              
igeWAFWENKKNLSEQLRGEELSFEALSLNE..TED------D..DAASSRITKGRISDRATRKYSDLvPK--------------------NS--PGMVP Sudan
                                |                                                                   
-rrsnttgkliwkinptvdtsMGEWAFWENKKNFTK------TLS.SEELSFVPVPETQNQVLDTTAT-VS--------------------PPisAHNHA TaiForest
 |                       |                 |  |                  |                                  
-TYV.QLESRFTPQFLLQLNETIYTSGKRSNTTGKLiwkvnpeIDTTIGEWAFWETKKNLTRKIRSEE-LSftvvsngaknisgqspartssD--PGTNT Zaire

PTDSPPVVSVLTAGRTEE--M--STQ-----G-----LTNGETITGFTANPMTTTIAPSPTMTSEVDNNVPSEQPNNTASIEDSPP-SAS-------N-E Reston_GP_NP690583
       |                                                      ||                    |               
SKNHEDLVpedpasvvqv--r--dlq-----r-----entvptpppdtvpttlipDTMEEQTTSHY.EPPNISRNHQERNNTAHPE-TLAnnppdntt-P Bundibugyo
               ||                     |    |     |        |           ||  |    | |   |              
LHIPEGETTLPSQNSTEG--RrvGVN-----TqetitETAATIIGT...NGNH..MQISTIGIRPSSSQIPSSSPTTAPSPEAQTP-TTH-------T-S Sudan
  |    |                                                      |         | |    |                    
AEDHKELVsedstpvvqm--q--nik-----g-----kdtmpttvtgvptttpspFPINARNTDHTKSFIGLEGPQEDHSTTQPAKtTSQ-------PtN TaiForest
 |                                   ||   ||        |       |    |     ||                           
TTEDHKIMASENSSAMVQvhS--QGReaavsH-----LTTLATISTSPQSLTTKPGPDNSTHNTPVYKLDISEATQVEQHHRRTDN-DSTasdtpsaT-T Zaire

TIYHSEMDPIQGSNNSAQSPQTKTTPAPTTSPMTQDPQETANSSKPGTSPGSAAGPSQPGLTINTVSKVADSLSPTRKQKRSVRQNTANKCNPDLYYWTA Reston_GP_NP690583
                   |    |  ||          |         |                              |  |  |             
STPPQDGERTSSHTTPSPRPVPTSTIHPTTRETHIPTTMTTSHDTDSNRPNPIDISESTEPG.PLTNTTRGAANLLTGSRRTRREITLRTQAKCNPNLHY Bundibugyo
               |        |  |  ||       |       |       |          | |   |      ||| ||               
G.............PSVM.ATEEPTTPPGSSPGPTTEAPTLTTPENITTAVKTVLPQESTSNGLITSTVTGILGSLGLRKRSRRQTNTKATGKCNPNLHY Sudan
       |           |     |  | |   |            |          |                |     | |       |        
STESTTLNPTSEPSSRGTGPSSPTVPNTTESHAELGKTTPTTLPEQHTAASAIPRAVHPDELSGPGFLTNTIRGVTNLLTGSRRKRRDVTPNTQPKCNPN TaiForest
                           |          |||               |   |        |          |  |    |           
AAGPPKAENT.NTSK......STDFLDPATTTSPQNHSETAGNNNTHHQDTGEESASSGKLGL.ITNTIAGVAGLITGGRRTRREAIVNAQPKCNPNLHY Zaire

VDEGAAVGLAWIPYFGPAAEGIYIEGVMHNQNGLICGLRQLANETTQA----LQLFLRATTELR-------TY--SLLNRKAIDFLLQRWGGTCRILGPS Reston_GP_NP690583
                                        |                                  | ||||||||||||||||| |||| 
WTTQDEGAAIGLAWIPYFGPAAEGIYTEGIMHNQNGLICGLRQLANETtqalQLFLRAT...TE-------LRtfSILNRKAIDFLLQRWGGTCHILGPD Bundibugyo
         | |        |                   |            |                                          |   
WTAQEQHNAAGIAWIPYFGPGAEGIYTEGLMHNQNALVCGLRQLANET----TQALQ.......-------lF--LRATTELRTYTILNRKAIDFLLRRW Sudan
     |                                         |          |                | ||||||||||||||||| |||| 
LHYWTALDEGAAIGLAWIPYFGPAAEGIYTEGIMENQNGLICGLRQLA----.NETTQALQLFLrattelrtF--SILNRKAIDFLLQRWGGTCHILGPD TaiForest
                                        |            |                              |           |   
WTTQDEGAAIGLAWIPYFGPAAEGIYIEGLMHNQDGLICGLRQLANET----TQALQL......-------.F--LRATTELRTFSILNRKAIDFLLQRW Zaire

CCIEPHDWTKN---------ITDEINQIKHDFIDNPLPDHGDD--LN---LWTG--WRQWIPAGIGI-IGVIIA--IIAL----------LCICKILC* Reston_GP_NP690583
|||||||||||         ||| | || |||||        |   |         |||| ||||||  |||||   |||          ||||| | *
CCIEPHDWTKN---------ITDKIDQIIHDFID....KPLPDqtdN---DNWWtgWRQWVPAGIGI-TGVIIA--VIAL----------LCICKFLL* Bundibugyo
                                                        |||||||||||  | |||  ||||          || || ||*
GGTCRILGPDCciephdwtkNITDKINQIIHDFIDNPLPN.qd--nD---DNWWtgWRQWIPAGIGI-TGIIIA--IIAL----------LCVCKLLC* Sudan
||||| |||||         |                 |                 | || ||||||    |                          *
CCIEPQDWTKN---------I.TDKIDQIIHDFV....DNNLP--NQndgSNWWtgWKQWVPAGIGItgvIIAIiaLLCIckfmlfqlqdgktlglki* TaiForest
                                                        ||||||||||   |||||   |||           ||||   *
GGTCHILGPDCciephdwtkNITDKIDQIIHDFVDKTLP.dqg--dn---DNWWtgWRQWIPAGIGV-TGVIIA--VIAL----------FCICKFVF* Zaire
