# Supplementary material for: CombAlign: a code for generating a one-to-many sequence alignment from a set of pairwise structure-based sequence alignments
Source: Source Code Biol Med. 2015 Aug 5;10:9. doi: 10.1186/s13029-015-0039-1 (PMC4526201; doi:10.1186/s13029-015-0039-1)
Supplement: Additional file 7: — Sample output file 4 from CombAlign. One-to-many, gapped, multiple structure-based sequence alignment of Reston Ebolavirus GP compared with GPs of several Ebolaviruses, in alignedFASTA format. (ZIP 2 kb) [file 13029_2015_39_MOESM7_ESM.zip › 1180851463162620_add7.mssa]

Input format was DaliLite
Output format is aligned_fasta
Length of gapped reference: 799
There will be this many segments: 10
The reference structure was:  RestonEbolavirus_glycoprotein
The reference fasta was:  Reston_GP_NP690583
The compared structures were:
  Bundibugyo
  Sudan
  TaiForest
  Zaire
>Reston_GP_NP690583
MGSGYQLLQ-LPRERFRKTSFLVWVIILFQRAISMPLGIVTNSTLK-ATEID-QLVCRDKLSSTSQLKSVGLNLEGNGIA
TDVPSATKRWGFRSGVPPKVVSYEAGEWAENCYNLEIKKSDGSECLPLPPDGVRGFPRCRYVHKVQGTGPCPG-----DL
AFHKNGAFFLYDRLASTVIYRGTTFAEGVVAFLILSEPKK--H-FWKATPAHEPVNTTDDSTSYYMTLTLSYEMSNFGGN
ESNTLFKVDNHTYVQL-DRPHTPQFLVQLNETLRRNNRLSNSTGR----L-----------TWTLDPKIEPDVGEWAFWE
TKKNFSQQLHGENLHF------QIPSTHTNNSSDQSPAGTVQGKISYH-PP--------------------AN--NSELV
PTDSPPVVSVLTAGRTEE--M--STQ-----G-----LTNGETITGFTANPMTTTIAPSPTMTSEVDNNVPSEQPNNTAS
IEDSPP-SAS-------N-ETIYHSEMDPIQGSNNSAQSPQTKTTPAPTTSPMTQDPQETANSSKPGTSPGSAAGPSQPG
LTINTVSKVADSLSPTRKQKRSVRQNTANKCNPDLYYWTAVDEGAAVGLAWIPYFGPAAEGIYIEGVMHNQNGLICGLRQ
LANETTQA----LQLFLRATTELR-------TY--SLLNRKAIDFLLQRWGGTCRILGPSCCIEPHDWTKN---------
ITDEINQIKHDFIDNPLPDHGDD--LN---LWTG--WRQWIPAGIGI-IGVIIA--IIAL----------LCICKILC*
>Bundibugyo
.MVTSGILQ-LPRERFRKTSFFVWVIILFHKVFPIPLGVVHNNTLQvSDIDK-LV.CRDKLSSTSQLKSVGLNLEGNGVA
TDVPTATKRWGFRAGVPPKVVNYEAGEWAENCYNLDIKKAD.........gseclpeapegvrgfprcryvhk-----vs
gtgpcpegyafhkegafflydrlastiiyrsttfsegvva--f-lilpetkkdffqspplhepanmttdpssyyhtvtln
yvadnfgtnmtnflfq-vdhltyvqleprftpqflvqlnetiytn----g-----------rrsnttgtliwkvnptvdt
gVGEWAFWENKKNFTK------TLS.SEELSVIFVPRAQDPGSNQKTK-VT--------------------PTsfANNQT
SKNHEDLVpedpasvvqv--r--dlq-----r-----entvptpppdtvpttlipDTMEEQTTSHY.EPPNISRNHQERN
NTAHPE-TLAnnppdntt-PSTPPQDGERTSSHTTPSPRPVPTSTIHPTTRETHIPTTMTTSHDTDSNRPNPIDISESTE
PG.PLTNTTRGAANLLTGSRRTRREITLRTQAKCNPNLHYWTTQDEGAAIGLAWIPYFGPAAEGIYTEGIMHNQNGLICG
LRQLANETtqalQLFLRAT...TE-------LRtfSILNRKAIDFLLQRWGGTCHILGPDCCIEPHDWTKN---------
ITDKIDQIIHDFID....KPLPDqtdN---DNWWtgWRQWVPAGIGI-TGVIIA--VIAL----------LCICKFLL*
>Sudan
.MGGLSLLQ-LPRDKFRKSSFFVWVIILFQKAFSMPLGVVTNSTLE-VTEID-QLVCKDHLASTDQLKSVGLNLEGSGVS
TDIPSATKRWGFRSGVPPKVVSYEAGEWAENCYNLEIKKPDGSECLPPPPDGVRGFPRCRYVHKAQGTGPCPG-----DY
AFHKDGAFFLYDRLASTVIYRGVNFAEGVIAFLILAKPKEtfL-QSP..PIREAVNYTENTSSYYATSYLEYEIENFGAQ
HSTTLFKIDNNTFVRLdRPHTPQFLFQLNDTIHLHQQLSNTTGRL----IwtldaninadigeWAFWENKKNLSEQLRGE
ELSFEALSLNE..TED------D..DAASSRITKGRISDRATRKYSDLvPK--------------------NS--PGMVP
LHIPEGETTLPSQNSTEG--RrvGVN-----TqetitETAATIIGT...NGNH..MQISTIGIRPSSSQIPSSSPTTAPS
PEAQTP-TTH-------T-SG.............PSVM.ATEEPTTPPGSSPGPTTEAPTLTTPENITTAVKTVLPQEST
SNGLITSTVTGILGSLGLRKRSRRQTNTKATGKCNPNLHYWTAQEQHNAAGIAWIPYFGPGAEGIYTEGLMHNQNALVCG
LRQLANET----TQALQ.......-------lF--LRATTELRTYTILNRKAIDFLLRRWGGTCRILGPDCciephdwtk
NITDKINQIIHDFIDNPLPN.qd--nD---DNWWtgWRQWIPAGIGI-TGIIIA--IIAL----------LCVCKLLC*
>TaiForest
..MGASGILqLPRERFRKTSFFVWVIILFHKVFSIPLGVVHNNTLQ-.VSDIdKFVCRDKLSSTSQLKSVGLNLEGNGVA
TDVPTATKRWGFRAGVPPKVVNCEAGEWAENCYNLAIKKVD.........gseclpeapegvrdfprcryvhk-----vs
gtgpcpgglafhkegafflydrlastiiyrgttfaegvia--f-lilpkarkdffqspplhepanmttdpssyyhtttin
yvvdnfgtntteflfq-vdhltyvqlearftpqflvllnetiysd----n-----------rrsnttgkliwkinptvdt
sMGEWAFWENKKNFTK------TLS.SEELSFVPVPETQNQVLDTTAT-VS--------------------PPisAHNHA
AEDHKELVsedstpvvqm--q--nik-----g-----kdtmpttvtgvptttpspFPINARNTDHTKSFIGLEGPQEDHS
TTQPAKtTSQ-------PtNSTESTTLNPTSEPSSRGTGPSSPTVPNTTESHAELGKTTPTTLPEQHTAASAIPRAVHPD
ELSGPGFLTNTIRGVTNLLTGSRRKRRDVTPNTQPKCNPNLHYWTALDEGAAIGLAWIPYFGPAAEGIYTEGIMENQNGL
ICGLRQLA----.NETTQALQLFLrattelrtF--SILNRKAIDFLLQRWGGTCHILGPDCCIEPQDWTKN---------
I.TDKIDQIIHDFV....DNNLP--NQndgSNWWtgWKQWVPAGIGItgvIIAIiaLLCIckfmlfqlqdgktlglki*
>Zaire
.MGVTGILQ-LPRDRFKRTSFFLWVIILFQRTFSIPLGVIHNSTL.-QVSD.-................vdkLVCRDKLS
STNQL....RSVGLNLEGN...GVATDVPSATKRWGFRSGVPPKVVNYEAGEWAENCYNLEIKKPDGS.ECLPaapdgir
gfprcrYVHKVSGTGPCAGDFAFHKEGAFFLYDRLASTVI--YrGTTF.............AEGVVAFLILPQAKKDFFS
SHPLREPVNAT.....-edpSSGYYSTTIRYQATGFGTNETEYLFevdnL-----------TYV.QLESRFTPQFLLQLN
ETIYTSGKRSNTTGKLiwkvnpeIDTTIGEWAFWETKKNLTRKIRSEE-LSftvvsngaknisgqspartssD--PGTNT
TTEDHKIMASENSSAMVQvhS--QGReaavsH-----LTTLATISTSPQSLTTKPGPDNSTHNTPVYKLDISEATQVEQH
HRRTDN-DSTasdtpsaT-TAAGPPKAENT.NTSK......STDFLDPATTTSPQNHSETAGNNNTHHQDTGEESASSGK
LGL.ITNTIAGVAGLITGGRRTRREAIVNAQPKCNPNLHYWTTQDEGAAIGLAWIPYFGPAAEGIYIEGLMHNQDGLICG
LRQLANET----TQALQL......-------.F--LRATTELRTFSILNRKAIDFLLQRWGGTCHILGPDCciephdwtk
NITDKIDQIIHDFVDKTLP.dqg--dn---DNWWtgWRQWIPAGIGV-TGVIIA--VIAL----------FCICKFVF*
